# Supplementary material for: EpiPro, a Novel, Synthetic, Activity-Regulated Promoter That Targets Hyperactive Neurons in Epilepsy for Gene Therapy Applications
Source: Int J Mol Sci. 2023 Sep 23;24(19):14467. doi: 10.3390/ijms241914467 (PMC10572392; doi:10.3390/ijms241914467)
Supplement: Supplementary file 1 [file ijms-24-14467-s001.zip]

Archive with 1 entries (1 files):
- ijms-2590618-supplementary.pdf
